# Supplementary material for: KPNA3 regulates histone locus body formation by modulating condensation and nuclear import of NPAT
Source: J Cell Biol. 2024 Dec 2;224(1):e202401036. doi: 10.1083/jcb.202401036 (PMC11613458; doi:10.1083/jcb.202401036)
Supplement: Table S1 — shows primers for gene cloning. [file jcb_202401036_tables1.xlsx]

## Sheet: Sheet1
Table S1. Primers for gene cloning
Plasmids	Sequence 5'-3'
pXJ40-FLAG/GFP-NPAT F	CGGGATCCATGTTGTTACCCTCGGAC
pXJ40-FLAG/GFP-NPAT R	CGCTCGAGTTACTCATCATAATGCAA
pXJ40-FLAG/GFP-NPAT-N(1-430) F	CGGGATCCATGTTGTTACCCTCGGAC
pXJ40-FLAG/GFP-NPAT-N(1-430) R	CGCTCGAGTTATGTTTTAAAGGCCTTTTT
pXJ40-FLAG/GFP-NPAT-M(431-1030) F	CGGGATCCGCTGTACCCACTGAACAG
pXJ40-FLAG/GFP-NPAT-M(431-1030) R	CGCTCGAGTTATTTGTCAGAAACTTCAGT
pXJ40-FLAG/GFP-NPAT-C(1031-1427) F	CGGGATCCAGTATTGCCACAGATCTT
pXJ40-FLAG/GFP-NPAT-C(1031-1427) R	CGCTCGAGTTACTCATCATAATGCAA
pXJ40-FLAG-NPAT-1031-1160 F	CGGGATCCAGTATTGCCACAGATCTT
pXJ40-FLAG-NPAT-1031-1160 R	CGCTCGAGTTAGAAAGATTCAAGCAC
pXJ40-FLAG-NPAT-1161-1290(C-SIF) F	CGGGATCCCATAAAGCAACAGCTAAT
pXJ40-FLAG-NPAT-1161-1290(C-SIF) R	CGCTCGAGTTAGGGGGCCTTGATAAT
pXJ40-FLAG-NPAT-1291-1427 F	CGGGATCCTCTAGTAGGCGTTTCAGT
pXJ40-FLAG-NPAT-1291-1427 R	CGCTCGAGTTACTCATCATAATGCAA
pXJ40-FLAG/GFP-NPAT-ΔC-SIF F	GTGCTTGAATCTTTCTCTAGTAGGCGT
pXJ40-FLAG/GFP-NPAT-ΔC-SIF R	GAAACGCCTACTAGAGAAAGATTCAAG
pXJ40-FLAG/GFP-NPAT-ΔNLS(1368-1405) F	TCAAGGAGCACCACACTTCCCAGTTCATTT
pXJ40-FLAG/GFP-NPAT-ΔNLS(1368-1405) R	AAATGAACTGGGAAGTGTGGTGCTCCTTGA
pXJ40-FLAG/GFP/Myc/HA-KPNA3 F	CGCTCGAGATGGCCGAGAACCCCAGC
pXJ40-FLAG/GFP/Myc/HA-KPNA3 R	GCGCGCGGCCGCTTAAAAATTAAATTC
pXJ40-FLAG/Myc-KPNA3 1-149 F	CGCTCGAGATGGCCGAGAACCCCAGC
pXJ40-FLAG/Myc-KPNA3 1-149 R	ATGCGGCCGCTTACTGTGCAGAAGTTCC
pXJ40-FLAG/Myc/GFP-KPNA3 150-278 F	CGCTCGAGACTCAAGCTGTTGTGCAG
pXJ40-FLAG/Myc/GFP-KPNA3 150-278 R	ATGCGGCCGCTTACTGTATCTGTTCATT
pXJ40-FLAG/Myc-KPNA3 279-521 F	CGCTCGAGATGGTTATTGATTCAGGA
pXJ40-FLAG/Myc-KPNA3 279-521 R	GCGCGCGGCCGCTTAAAAATTAAATTC
pXJ40-FLAG/GFP/Myc-KPNA3Δ150-278 F	GGAACTTCTGCACAGATGGTTATTGATTCA
pXJ40-FLAG/GFP/Myc-KPNA3Δ150-278 R	TGAATCAATAACCATCTGTGCAGAAGTTCC
pXJ40-FLAG/GFP/HA-KPNA1 F	CGCTCGAGATGACCACCCCAGGAAAA
pXJ40-FLAG/GFP/HA-KPNA1 R	ATGCGGCCGCTCAAAGCTGGAAACCTTC
pXJ40-FLAG/GFP/HA-KPNA2 F	CGCTCGAGATGTCCACCAACGAGAAT
pXJ40-FLAG/GFP/HA-KPNA2 R	ATGCGGCCGCCTAAAAGTTAAAGGTCCC
pXJ40-FLAG/GFP/HA-KPNA4 F	CGCTCGAGATGGCGGACAACGAGAAA
pXJ40-FLAG/GFP/HA-KPNA4 R	ATGCGGCCGCCTAAAACTGGAACCCTTC
pXJ40-FLAG/GFP/HA-KPNA5 F	CGCTCGAGATGGATGCCATGGCTAGT
pXJ40-FLAG/GFP/HA-KPNA5 R	ATGCGGCCGCTTAAAGTTGAAATCCATC
pXJ40-FLAG/GFP/HA-KPNA6 F	CGCTCGAGATGGAGACCATGGCGAGC
pXJ40-FLAG/GFP/HA-KPNA6 R	ATGCGGCCGCTTATAGCTGGAAGCC
pXJ40-FLAG-KPNA5-3 hybrid F	ATAGCATCTGGAACTACTCAAGCTGTTGTGCAG
pXJ40-FLAGKPNA5-3 hybrid R	ATCGGAGAGATAAGACTGTATCTGTTCATT
NPAT-KPNA3 Fusion F	TCATTGCATTATGATGAGATGGCCGAGAACCCCAGC
NPAT-KPNA3 Fusion R	GCTGGGGTTCTCGGCCATCTCATCATAATGCAATGA
