# Supplementary material for: KPNA3 regulates histone locus body formation by modulating condensation and nuclear import of NPAT
Source: J Cell Biol. 2024 Dec 2;224(1):e202401036. doi: 10.1083/jcb.202401036 (PMC11613458; doi:10.1083/jcb.202401036)
Supplement: Table S2 — shows primers for RT-qPCR. [file jcb_202401036_tables2.xlsx]

## Sheet: Sheet1
Table S2. Primers for RT-qPCR
Genes	Sequence 5’→3’
human HIST1H2AA F	TGCTGCAATTTGATGCGAGG
human HIST1H2AA R	GAGACTTAGACTTGGCGCGT
human HIST1H2AB F	CGGCAAACAAGGCGGTAAAG
human HIST1H2AB R	GCCCACAGGAAACTGCAAAC
human HIST1H2AC F	GCTTAGGCCGCTGGTTTTG
human HIST1H2AC R	AGAGCGGGATTTCGCTTTGG
human HIST1H2BC F	TACAACAAGCGCTCGACCAT
human HIST1H2BC R	GCTGTTGTCTCCCCTTGGAA
human HIST1H2BD F	ACCTCCAGGGAGATCCAGAC
human HIST1H2BD R	AGAGCCTTTGGGATTAGGTGT
human HIST1H2BJ F	TTCCTTTTCGTTGGCGCTTT
human HIST1H2BJ R	GCCTTAGTCACCGCCTTCTT
human HIST1H3A F	TAGTGTTGGGTGTTCCGCTG
human HIST1H3A R	CCACCAGTAGACTTCCGAGC
human HIST1H3B F	TGGTTTTGCCATGGCTCGTA
human HIST1H3B R	GCAACTCGGTCGACTTTTGG
human HIST1H4A F	TGGAGAACGTGATCCGTGAC
human HIST1H4A R	ATCAGCAACCTTAACCGCCA
human HIST1H4B F	CTAGGCGTGGTGGGGTTAAG
human HIST1H4B R	CGTACAGAGTGCGTCCTTGA
human HIST1H4C F	TTGGGGAAGGGTGGTGCTAA
human HIST1H4C R	TAGCCGGTTTTGTAATGCCCT
human HIST2H2AA F	GACGGAGAGTCACCACAAGG
human HIST2H2AA R	GAGTTCACAGGTGCCCCTTC
human HIST2H2AB F	CTGCAACTAGCCGTGAGGAA
human HIST2H2AB R	CAGGCTTGTGACTCTCCGTT
human HIST2H2BA F	ACTTGGCGAGACTTGGAGC
human HIST2H2BA R	TGCAGCGTTACACGGTTCTT
human HIST2H2BB F	TGCTTTTCCCATGCTCATACCT
human HIST2H2BB R	AGCCTTTTCCCTGGATTCTGAG
human HIST2H2BE F	GCTCTTTTCAGAGCCACCCA
human HIST2H2BE R	GCCATTTCCCATGACCTTCAC
human HIST2H3B F	AAGTCGCAAAAATATGGCCCG
human HIST2H3B R	AGCTCGGTCGACTTCTGGTA
human HIST2H3C1 F	GTTTTGGTTCGCTATGGCCC
human HIST2H3C1 R	CTCCGTGGACTTCTGGTAGC
human HIST2H4 F	AATGTGATTCGGGACGCAGT
human HIST2H4 R	CCTTTGGGATCGAAACGTGC
human HK1 F	CGCAGCTCCTGGCCTATTAC
human HK1 R	GAGCCGCATGGCATAGAGAT
human ENO1 F	CCTGCCCTGGTTAGCAAGAA
human ENO1 R	GGCGTTCGCACCAAACTTAG
human ACTIN F	CACCATTGGCAATGAGCGGTTC
human ACTIN R	AGGTCTTTGCGGATGTCCACGT
